# Supplementary material for: Aberrant S100A16 expression might be an independent prognostic indicator of unfavorable survival in non-small cell lung adenocarcinoma
Source: PLoS One. 2018 May 10;13(5):e0197402. doi: 10.1371/journal.pone.0197402 (PMC5945035; doi:10.1371/journal.pone.0197402)
Supplement: S1 Table — (XLSX) [file pone.0197402.s001.xlsx]

## Sheet: Lung adenocarcinoma Original da
sample	sample_type	age_at_initial_pathologic_diagnosis	gender	tobacco_smoking_history	Smoking defined	pathologic_stage	Stage defined	residual_tumor	residual_tumor defined	radiation_therapy	targeted_molecular_therapy	_RFS	_RFS_IND	_OS	_OS_IND	S100A16	S100A16 high/low
TCGA-50-5044-01	Primary Tumor	72	FEMALE			Stage IIIB	B			YES	NO	483	1	624	1	14.771	H
TCGA-49-4507-01	Primary Tumor	73	FEMALE	4	B	Stage IIIA	B	R0	C	YES	YES	158	1	268	1	14.6457	H
TCGA-49-4506-01	Primary Tumor	68	FEMALE	2	B	Stage IIB	C	R1	B	YES	YES	692	1	999	1	14.5083	H
TCGA-73-4670-01	Primary Tumor	69	FEMALE	4	B	Stage IV	B	R0	C	NO	YES	131	0	131	0	14.4894	H
TCGA-78-7542-01	Primary Tumor	56	MALE	2	B	Stage IB	C	R0	C					321	1	14.271	H
TCGA-49-6761-01	Primary Tumor	68	FEMALE	4	B	Stage IIIA	B	R0	C	NO	NO	354	0	354	0	14.1818	H
TCGA-05-4395-01	Primary Tumor	76	MALE	3	B	Stage IIIB	B	R0	C					0	1	14.169	H
TCGA-05-4418-01	Primary Tumor	69	MALE	2	B	Stage IIIA	B	R0	C					274	1	14.1423	H
TCGA-55-6984-01	Primary Tumor	71	FEMALE			Stage IIB	C			NO	YES	724	1	760	1	14.0719	H
TCGA-NJ-A4YP-01	Primary Tumor	52	MALE	5	B	Stage IB	C			NO	NO	50	0	50	0	14.0568	H
TCGA-75-7027-01	Primary Tumor		MALE	2	B	Stage IB	C	R0	C	NO	NO	2949	1	3059	0	14.018	H
TCGA-49-AAR9-01	Primary Tumor	61	MALE	2	B	Stage IIB	C	R0	C	NO	NO	260	0	260	1	14.0042	H
TCGA-55-7913-01	Primary Tumor	61	FEMALE	2	B	Stage IA	C	R0	C	NO	NO	480	1	561	1	14.0034	H
TCGA-MP-A4TF-01	Primary Tumor	58	FEMALE	4	B	Stage IIA	C	R0	C	NO	YES			336	1	13.9063	H
TCGA-MP-A4T8-01	Primary Tumor	68	MALE	3	B	Stage IIIA	B	R0	C	NO	YES			161	1	13.8979	H
TCGA-NJ-A4YG-01	Primary Tumor	65	MALE	4	B	Stage IB	C			NO	NO	2261	0	2261	0	13.8495	H
TCGA-49-4494-01	Primary Tumor	77	MALE	3	B	Stage IIIA	B	R0	C					1081	1	13.7697	H
TCGA-05-5429-01	Primary Tumor	60	MALE	1	C	Stage IIIA	B	R0	C					275	1	13.7537	H
TCGA-64-5781-01	Primary Tumor	55	FEMALE	4	B	Stage IB	C	R0	C	NO	NO	96	1	1559	0	13.7465	H
TCGA-62-A471-01	Primary Tumor	64	MALE	4	B	Stage IIB	C	R0	C	NO	YES	1246	0	1246	0	13.7397	H
TCGA-95-7944-01	Primary Tumor	71	MALE	2	B	Stage IA	C	R0	C	NO	NO	377	0	377	0	13.6503	H
TCGA-73-4676-01	Primary Tumor	45	MALE	4	B	Stage IIA	C	R0	C	YES	YES			281	1	13.6163	H
TCGA-86-8585-01	Primary Tumor	57	MALE	1	C	Stage IB	C	R0	C	NO	NO	353	0	353	0	13.5437	H
TCGA-83-5908-01	Primary Tumor	59	FEMALE	4	B	Stage IA	C	R0	C	NO	NO	824	0	824	0	13.5179	H
TCGA-99-8033-01	Primary Tumor	74	FEMALE	1	C	Stage IV	B	R0	C	YES	YES	656	0	656	1	13.5165	H
TCGA-L9-A5IP-01	Primary Tumor	40	FEMALE	4	B	Stage IV	B	R1	B	NO	NO			58	1	13.5067	H
TCGA-38-4629-01	Primary Tumor	68	MALE	4	B	Stage IIB	C	R0	C	NO	NO	379	1	864	1	13.4805	H
TCGA-49-4514-01	Primary Tumor	79	FEMALE	3	B	Stage IA	C	R0	C	NO	NO	1700	0	1700	0	13.4748	H
TCGA-78-8655-01	Primary Tumor	77	FEMALE	4	B	Stage IA	C	R0	C	NO	NO			2360	0	13.4698	H
TCGA-35-4122-01	Primary Tumor	69	MALE	4	B	Stage IA	C	R0	C					225	0	13.4439	H
TCGA-55-8089-01	Primary Tumor	56	MALE	2	B	Stage IA	C	R0	C	NO	NO	702	0	702	1	13.4382	H
TCGA-44-7661-01	Primary Tumor	69	FEMALE	3	B	Stage IB	C			NO	NO	335	1	557	1	13.4357	H
TCGA-91-6847-01	Primary Tumor	62	FEMALE	3	B	Stage IB	C			YES	NO	772	1	842	0	13.4004	H
TCGA-MP-A4T7-01	Primary Tumor	75	FEMALE	4	B	Stage IV	B	R0	C	NO	NO			167	1	13.3889	H
TCGA-49-AAR3-01	Primary Tumor	69	MALE			Stage IIB	C	R0	C	NO	YES	1893	0	1893	0	13.3572	H
TCGA-73-7499-01	Primary Tumor	81	FEMALE	1	C	Stage IB	C	R0	C	NO	NO	1447	1	1531	1	13.3355	H
TCGA-MP-A4TI-01	Primary Tumor	72	MALE	3	B	Stage IIA	C	R0	C					429	1	13.3283	H
TCGA-69-7763-01	Primary Tumor	69	MALE	4	B	Stage IA	C			NO	NO	690	0	690	0	13.3231	H
TCGA-64-5775-01	Primary Tumor	71	MALE	2	B	Stage IIIA	B	R0	C	NO	NO	62	0	62	1	13.2814	H
TCGA-44-6779-01	Primary Tumor	50	FEMALE	4	B	Stage IIB	C			NO	YES	232	1	500	1	13.272	H
TCGA-44-7662-01	Primary Tumor	61	MALE	2	B	Stage IB	C			NO	NO	218	0	218	0	13.2689	H
TCGA-64-5815-01	Primary Tumor	74	MALE	3	B	Stage IIB	C	R0	C	NO	YES			866	0	13.2665	H
TCGA-44-2668-01	Primary Tumor	51	MALE	4	B	Stage IB	C	R0	C			433	1	761	1	13.2567	H
TCGA-49-6767-01	Primary Tumor	46	FEMALE	2	B	Stage IIB	C	R0	C					677	0	13.2556	H
TCGA-44-6145-01	Primary Tumor	62	FEMALE	4	B	Stage IA	C			NO	NO	595	0	595	0	13.2548	H
TCGA-78-7166-01	Primary Tumor	84	MALE	3	B	Stage IIB	C	R0	C	YES	NO	258	0	258	1	13.2519	H
TCGA-75-6214-01	Primary Tumor		FEMALE	2	B	Stage IIIA	B	R0	C	NO	NO	419	1	1115	1	13.247	H
TCGA-55-7911-01	Primary Tumor	70	FEMALE	3	B	Stage IA	C	R0	C	NO	NO	515	1	537	0	13.245	H
TCGA-73-4668-01	Primary Tumor	66	FEMALE	4	B	Stage IIB	C	R0	C	NO		282	1	467	0	13.2316	H
TCGA-86-8672-01	Primary Tumor	59	MALE	1	C	Stage IIB	C	R0	C	NO	NO	19	0	19	1	13.2277	H
TCGA-55-7281-01	Primary Tumor	70	FEMALE	4	B	Stage IA	C	R0	C	NO	NO	339	1	872	0	13.2021	H
TCGA-97-8176-01	Primary Tumor	63	MALE	4	B	Stage IIIA	B	R0	C	YES	YES	468	0	468	1	13.1981	H
TCGA-05-4434-01	Primary Tumor	67	FEMALE	2	B	Stage IV	B	R2	B					457	1	13.1927	H
TCGA-62-A46O-01	Primary Tumor	65	FEMALE	2	B	Stage IB	C	R0	C	NO	NO			1454	1	13.188	H
TCGA-78-8662-01	Primary Tumor	53	FEMALE	2	B	Stage IB	C	R0	C	NO	NO			3361	1	13.1848	H
TCGA-64-5778-01	Primary Tumor	60	MALE	4	B	Stage IB	C	R0	C	NO	NO	1168	1	1305	0	13.1845	H
TCGA-50-5045-01	Primary Tumor	57	FEMALE			[Discrepancy]				YES		1433	1	2174	1	13.183	H
TCGA-55-8299-01	Primary Tumor	61	FEMALE	4	B	Stage IA	C	R0	C	NO	NO	274	1	469	1	13.1827	H
TCGA-55-6975-01	Primary Tumor	61	MALE	4	B	Stage IIB	C			NO	NO	118	0	118	1	13.1808	H
TCGA-44-7672-01	Primary Tumor	52	FEMALE	2	B	Stage IA	C			NO	NO	719	0	719	0	13.1616	H
TCGA-35-4123-01	Primary Tumor	38	MALE	4	B	Stage IA	C	R0	C					182	0	13.136	H
TCGA-05-4250-01	Primary Tumor	79	FEMALE	4	B	Stage IIIA	B	R2	B					121	1	13.0744	H
TCGA-55-8204-01	Primary Tumor	87	FEMALE	3	B	Stage IB	C	R0	C	NO	NO	515	0	515	0	13.0448	H
TCGA-95-A4VN-01	Primary Tumor	62	FEMALE	4	B	Stage IIA	C	R0	C	NO	NO	553	0	553	0	13.0277	H
TCGA-49-AARN-01	Primary Tumor	56	FEMALE	5	B	Stage IA	C	R0	C	NO	NO			1135	1	13.0266	H
TCGA-05-4430-01	Primary Tumor	59	FEMALE	4	B	Stage IB	C	R0	C			761	0	761	0	13.0163	H
TCGA-55-7726-01	Primary Tumor	72	FEMALE	3	B	Stage IA	C	R0	C	NO	NO	652	0	652	0	13.0152	H
TCGA-MN-A4N5-01	Primary Tumor	63	MALE	4	B	Stage IA	C	R0	C	NO	NO	84	0	84	0	13.0147	H
TCGA-05-5715-01	Primary Tumor	69	FEMALE	1	C	Stage IB	C	R0	C					62	0	13.0137	H
TCGA-78-7540-01	Primary Tumor	66	FEMALE	1	C	Stage IB	C	R0	C					1197	1	12.9901	H
TCGA-55-8090-01	Primary Tumor	80	MALE	2	B	Stage IA	C	R0	C	NO	NO	548	1	598	1	12.988	H
TCGA-49-4490-01	Primary Tumor	45	FEMALE	3	B	Stage IIIA	B			YES	YES	385	0	385	1	12.9865	H
TCGA-MP-A4TA-01	Primary Tumor	75	FEMALE	4	B	Stage IA	C	R0	C	NO	NO			950	1	12.9628	H
TCGA-05-4403-01	Primary Tumor	76	MALE	3	B	Stage IB	C	R0	C					578	0	12.939	H
TCGA-55-6970-01	Primary Tumor	67	FEMALE	4	B	Stage IIIA	B	R1	B	YES	YES	457	1	464	1	12.9321	H
TCGA-50-6595-01	Primary Tumor	74	FEMALE	3	B	Stage IIIA	B			YES	YES	182	1	189	1	12.9032	H
TCGA-05-5425-01	Primary Tumor	68	MALE	3	B	Stage IIB	C	R0	C	YES	YES	486	1	882	0	12.8939	H
TCGA-50-5941-01	Primary Tumor	55	FEMALE	2	B	Stage IIIA	B			NO	YES	1474	0	1474	0	12.8875	H
TCGA-97-7554-01	Primary Tumor	83	FEMALE	3	B	Stage IIIA	B	R0	C	NO	YES	775	0	775	0	12.8764	H
TCGA-55-8505-01	Primary Tumor	62	MALE	1	C	Stage IIIA	B	R0	C	NO	YES	440	0	440	0	12.8636	H
TCGA-49-4487-01	Primary Tumor	72	FEMALE	4	B	Stage IA	C	R0	C	YES	NO	697	1	855	1	12.8425	H
TCGA-49-4486-01	Primary Tumor	72	MALE	3	B	Stage IA	C	R0	C	NO	NO	2045	1	2318	1	12.8263	H
TCGA-95-7567-01	Primary Tumor	61	MALE	4	B	Stage IIB	C			NO	YES	568	0	568	0	12.8184	H
TCGA-55-6981-01	Primary Tumor	53	FEMALE	3	B	Stage IIIA	B	R0	C	YES	YES	1379	0	1379	1	12.8173	H
TCGA-50-5066-01	Primary Tumor	72	MALE	1	C	Stage IB	C	R0	C	NO	YES	1442	0	1442	0	12.813	H
TCGA-78-7539-01	Primary Tumor	75	FEMALE	3	B	Stage IIA	C	R0	C	NO	YES	688	1	791	0	12.8076	H
TCGA-50-5072-01	Primary Tumor	74	MALE	3	B	Stage IIIA	B			YES	YES	213	1	250	1	12.8053	H
TCGA-MN-A4N4-01	Primary Tumor	57	MALE	2	B	Stage IA	C	R0	C	NO	NO	1175	0	1175	0	12.8032	H
TCGA-44-A4SS-01	Primary Tumor	73	MALE	4	B	Stage IA	C			NO	NO	415	0	415	0	12.7977	H
TCGA-55-7576-01	Primary Tumor	54	MALE	2	B	Stage IB	C	R0	C	NO	YES	670	0	670	0	12.7959	H
TCGA-38-A44F-01	Primary Tumor	80	MALE	3	B	Stage IB	C	R0	C	NO	NO	133	0	133	0	12.7951	H
TCGA-38-4632-01	Primary Tumor	42	MALE	4	B	Stage IV	B	R0	C	NO	NO	925	1	1357	1	12.7865	H
TCGA-86-8359-01	Primary Tumor	52	MALE	2	B	Stage IIIA	B	R0	C					444	1	12.7813	H
TCGA-69-7974-01	Primary Tumor	54	FEMALE	4	B	Stage IIIA	B			YES	YES	184	0	184	0	12.7774	H
TCGA-62-A46V-01	Primary Tumor	78	FEMALE	3	B	Stage IB	C	R0	C	NO	NO	2199	0	2199	0	12.7611	H
TCGA-71-6725-01	Primary Tumor	48	FEMALE	2	B	Stage IB	C	RX		NO	YES	164	1	256	0	12.7581	H
TCGA-55-8511-01	Primary Tumor	73	FEMALE	2	B	Stage IB	C	R0	C	NO	NO	460	1	552	0	12.7542	H
TCGA-97-8175-01	Primary Tumor	55	FEMALE	3	B	Stage IB	C			NO	NO	294	1	551	0	12.7458	H
TCGA-64-1677-01	Primary Tumor	77	FEMALE	2	B	Stage IIIA	B	R0	C	NO	YES	360	1	628	1	12.7359	H
TCGA-05-5428-01	Primary Tumor	57	MALE	3	B	Stage IIA	C	R0	C	YES	YES	670	0	670	0	12.7336	H
TCGA-05-4433-01	Primary Tumor	82	MALE	3	B	Stage IB	C	R0	C			730	0	730	0	12.7238	H
TCGA-73-4677-01	Primary Tumor	74	MALE	3	B	[Discrepancy]		R0	C	NO	NO	38	0	38	1	12.7124	H
TCGA-78-7160-01	Primary Tumor	61	MALE	4	B	Stage IV	B	R0	C	NO	YES			697	1	12.7046	H
TCGA-38-4625-01	Primary Tumor	66	FEMALE	2	B	Stage IB	C	R0	C					2973	0	12.6959	H
TCGA-50-8459-01	Primary Tumor	68	MALE	2	B	Stage IIB	C			NO	YES	1119	0	1119	0	12.6947	H
TCGA-86-7955-01	Primary Tumor	62	MALE	1	C	Stage IB	C	RX		YES	YES	820	1	1072	0	12.6722	H
TCGA-91-6848-01	Primary Tumor	59	MALE	4	B	Stage IIIA	B			NO	YES	224	0	224	0	12.6555	H
TCGA-97-A4M5-01	Primary Tumor	83	MALE	3	B	Stage IA	C			NO	NO	634	0	634	0	12.6447	H
TCGA-49-6742-01	Primary Tumor	70	MALE	3	B	Stage IIA	C	R0	C	NO	YES	214	1	488	1	12.6417	H
TCGA-MP-A4T9-01	Primary Tumor	54	FEMALE	4	B	Stage IIIA	B	RX		YES	YES	1248	1	1265	1	12.6402	H
TCGA-49-AAR4-01	Primary Tumor	51	MALE	2	B	Stage IIIA	B	R0	C	YES	YES	879	0	879	1	12.6379	H
TCGA-55-8302-01	Primary Tumor	54	MALE	2	B	Stage IB	C	R0	C	NO	NO	478	0	478	0	12.6374	H
TCGA-78-8660-01	Primary Tumor	69	MALE	4	B	Stage IIB	C	R0	C	YES	NO			321	1	12.6236	H
TCGA-78-7146-01	Primary Tumor	71	FEMALE	4	B	Stage IIIA	B	R0	C	NO	NO			173	1	12.6144	H
TCGA-49-4505-01	Primary Tumor	61	FEMALE	4	B	Stage IIB	C	R0	C	NO	NO	417	1	428	1	12.5975	H
TCGA-50-5933-01	Primary Tumor	72	MALE			Stage IIIB	B			YES	YES	2393	0	2393	1	12.5935	H
TCGA-78-7149-01	Primary Tumor	71	MALE	2	B	Stage IIIB	B	R0	C	NO	NO			3940	0	12.591	H
TCGA-MP-A4TE-01	Primary Tumor	56	MALE	4	B	Stage IIA	C	RX		NO	NO	845	1	896	1	12.5866	H
TCGA-44-2665-01	Primary Tumor	55	FEMALE	1	C	Stage IIB	C	R0	C	NO	YES	1301	0	1301	0	12.5841	H
TCGA-78-7147-01	Primary Tumor	67	FEMALE	2	B	Stage IIB	C	R0	C	NO	NO	578	1	586	1	12.5815	H
TCGA-44-2655-01	Primary Tumor	65	FEMALE	3	B	Stage IA	C	R0	C	NO	NO	1009	1	1324	0	12.578	H
TCGA-50-5946-01	Primary Tumor	62	MALE	4	B	Stage IA	C			NO	NO	811	1	1617	0	12.5674	H
TCGA-55-A48X-01	Primary Tumor	63	FEMALE	4	B	Stage IIA	C	R0	C	NO	YES	615	1	689	0	12.5639	H
TCGA-50-6673-01	Primary Tumor	84	FEMALE	1	C	Stage I	C	R0	C	YES	NO	22	0	22	1	12.5597	H
TCGA-MP-A4SY-01	Primary Tumor	61	MALE	4	B	Stage IIB	C	R0	C	NO	NO			1501	1	12.559	H
TCGA-55-7284-01	Primary Tumor	74	MALE	3	B	Stage IIB	C	R0	C	NO	NO	231	1	243	1	12.553	H
TCGA-05-4422-01	Primary Tumor	68	MALE	4	B	Stage IB	C	R0	C					365	0	12.5439	H
TCGA-53-7624-01	Primary Tumor	40	FEMALE	2	B	Stage IV	B	R0	C	NO	YES	400	1	1043	1	12.5348	H
TCGA-MP-A4T4-01	Primary Tumor	68	FEMALE	2	B	Stage IIB	C	R0	C	NO	NO			2617	1	12.526	H
TCGA-NJ-A7XG-01	Primary Tumor	49	MALE	3	B	Stage IIIA	B			NO	YES	617	0	617	0	12.525	H
TCGA-64-1680-01	Primary Tumor	63	MALE	3	B	Stage IV	B	R0	C	YES	YES	1126	0	1126	0	12.5188	H
TCGA-44-3398-01	Primary Tumor	77	FEMALE	4	B	Stage IA	C	R0	C	NO	NO	1163	0	1163	0	12.508	H
TCGA-50-5939-01	Primary Tumor	85	MALE	3	B	Stage IB	C			NO	NO	460	0	460	1	12.4839	H
TCGA-69-8453-01	Primary Tumor	77	MALE	3	B	Stage IIB	C			NO	YES	813	0	813	0	12.4819	H
TCGA-55-6986-01	Primary Tumor	74	FEMALE	1	C	Stage IB	C			NO	NO	3261	0	3261	0	12.4659	H
TCGA-55-7907-01	Primary Tumor	77	MALE	3	B	Stage IIA	C	R0	C	NO	NO	294	1	343	1	12.4616	H
TCGA-50-5936-01	Primary Tumor	58	MALE			Stage IIIA	B			NO	NO	150	1	257	1	12.4613	H
TCGA-62-8394-01	Primary Tumor	65	FEMALE	1	C	Stage IIIB	B	R0	C	NO	YES	139	0	139	1	12.4569	H
TCGA-MP-A4TK-01	Primary Tumor	56	FEMALE	4	B	Stage IIB	C	R0	C	NO	NO	545	1	582	1	12.4482	H
TCGA-44-3918-01	Primary Tumor	60	FEMALE	3	B	Stage IA	C	R0	C	NO	NO	511	1	1036	0	12.438	H
TCGA-75-5125-01	Primary Tumor		MALE	3	B	Stage IIB	C	R0	C	NO	NO	1752	1	2027	1	12.4326	H
TCGA-50-6593-01	Primary Tumor	49	FEMALE	4	B	Stage IIIA	B	R0	C	YES	NO	266	1	336	1	12.4321	H
TCGA-55-7728-01	Primary Tumor	64	FEMALE	4	B	Stage IB	C	R0	C	NO	NO	704	0	704	0	12.4266	H
TCGA-86-8074-01	Primary Tumor	62	FEMALE	2	B	Stage IIA	C	R0	C					24	0	12.412	H
TCGA-69-7761-01	Primary Tumor	84	MALE	3	B	Stage IB	C			NO	YES	186	0	186	0	12.407	H
TCGA-44-7671-01	Primary Tumor	64	MALE	3	B	Stage IB	C			NO	NO	883	1	889	0	12.4	H
TCGA-44-3396-01	Primary Tumor	74	FEMALE	2	B	Stage IIIA	B	R0	C	NO	YES	1130	0	1130	0	12.3932	H
TCGA-44-6146-01	Primary Tumor	64	MALE	3	B	Stage IIB	C					631	1	728	0	12.3843	H
TCGA-NJ-A55O-01	Primary Tumor	56	FEMALE	4	B	Stage IIA	C			NO	NO	13	0	13	0	12.3741	H
TCGA-44-A47G-01	Primary Tumor	73	FEMALE	4	B	Stage IA	C	R0	C	NO	NO	351	0	351	0	12.371	H
TCGA-38-4627-01	Primary Tumor	64	FEMALE	4	B	Stage IIA	C	R0	C	NO	NO			1147	1	12.3709	H
TCGA-86-8279-01	Primary Tumor	46	MALE	1	C	Stage IIA	C	R0	C	YES	YES	949	0	949	0	12.3624	H
TCGA-49-6745-01	Primary Tumor	82	MALE	4	B	Stage IIIA	B			NO	YES	522	0	522	0	12.3548	H
TCGA-05-4415-01	Primary Tumor	57	MALE	4	B	Stage IIIB	B	R0	C	NO	NO	60	1	91	1	12.343	H
TCGA-MP-A4TC-01	Primary Tumor	77	MALE	3	B	Stage IIIA	B	R0	C	NO	YES	74	0	74	1	12.3384	H
TCGA-97-8547-01	Primary Tumor	78	FEMALE	1	C	Stage IIIA	B			NO	YES	657	0	657	0	12.3315	H
TCGA-05-4402-01	Primary Tumor	57	FEMALE	1	C	Stage IV	B	R2	B	NO	YES	244	0	244	1	12.3308	H
TCGA-55-8207-01	Primary Tumor	73	MALE	3	B	Stage IB	C	R0	C	NO	NO	977	0	977	0	12.3207	H
TCGA-J2-A4AD-01	Primary Tumor	61	FEMALE	2	B	Stage IA	C	RX		NO	NO	524	1	550	1	12.3205	H
TCGA-67-3770-01	Primary Tumor	70	FEMALE	3	B	Stage IA	C	R0	C					610	0	12.3039	H
TCGA-67-3772-01	Primary Tumor	82	FEMALE	1	C	Stage IB	C							573	0	12.2942	H
TCGA-69-7760-01	Primary Tumor	73	MALE	1	C	Stage IIB	C			NO	YES	202	0	202	0	12.29	H
TCGA-55-7724-01	Primary Tumor	76	FEMALE	4	B	Stage IB	C	R0	C	NO	NO	705	0	705	0	12.2564	H
TCGA-55-6978-01	Primary Tumor	81	MALE	1	C	Stage IIA	C			NO	NO	42	1	176	1	12.25	H
TCGA-95-8039-01	Primary Tumor	72	MALE	1	C	Stage IA	C	RX		NO	NO	228	1	830	0	12.2415	H
TCGA-69-7980-01	Primary Tumor	70	FEMALE	4	B	Stage I	C			NO	NO	362	0	362	0	12.2306	H
TCGA-55-8514-01	Primary Tumor	70	FEMALE	4	B	Stage IB	C	R0	C	NO	NO	520	0	520	0	12.211	H
TCGA-L9-A443-01	Primary Tumor	63	FEMALE	4	B	Stage IA	C	R0	C	NO	NO	193	0	193	1	12.2059	H
TCGA-95-A4VK-01	Primary Tumor	74	FEMALE	3	B	Stage IIIA	B	RX		YES	YES	496	1	651	0	12.199	H
TCGA-86-7711-01	Primary Tumor	70	MALE	2	B	Stage IIA	C	R0	C	NO	YES	1046	0	1046	1	12.1989	H
TCGA-62-8398-01	Primary Tumor	55	MALE	4	B	Stage IIIA	B	R0	C	NO	YES	444	0	444	1	12.1955	H
TCGA-95-7948-01	Primary Tumor	42	FEMALE	3	B	Stage IB	C	R0	C	NO	NO	476	0	476	0	12.1941	H
TCGA-78-7148-01	Primary Tumor	71	MALE	2	B	Stage IIB	C	R0	C	NO	NO	182	1	626	1	12.1925	H
TCGA-53-A4EZ-01	Primary Tumor	63	MALE	3	B	Stage IIA	C	RX		YES	YES	1071	0	1071	0	12.1924	H
TCGA-86-6562-01	Primary Tumor	52	MALE	1	C	Stage IIA	C	R0	C	NO	YES	274	1	376	1	12.1877	H
TCGA-67-6216-01	Primary Tumor	57	FEMALE	1	C	Stage IA	C	R0	C	NO	NO	141	0	141	0	12.1833	H
TCGA-91-6829-01	Primary Tumor	78	MALE	4	B	Stage IB	C	R0	C	NO	NO	1258	0	1258	1	12.1774	H
TCGA-55-A48Y-01	Primary Tumor	69	MALE	2	B	Stage IIA	C	R0	C	NO	YES	630	0	630	0	12.1749	H
TCGA-73-7498-01	Primary Tumor	58	FEMALE	4	B	Stage IA	C	R0	C	NO	YES	1189	0	1189	0	12.1726	H
TCGA-44-2662-01	Primary Tumor	65	MALE	3	B	Stage IB	C	R0	C	NO	YES	1280	0	1280	0	12.1587	H
TCGA-64-1679-01	Primary Tumor	58	FEMALE	2	B	Stage IIIA	B	R0	C	NO	YES	2488	0	2488	0	12.1435	H
TCGA-50-6597-01	Primary Tumor	79	FEMALE	1	C	Stage IB	C	R0	C	NO	NO	1268	0	1268	1	12.1425	H
TCGA-05-4427-01	Primary Tumor	65	FEMALE	4	B	Stage IIB	C	R0	C	NO	YES	791	0	791	0	12.1323	H
TCGA-49-AAQV-01	Primary Tumor	63	FEMALE	1	C	Stage II	C	R0	C	NO	NO			677	1	12.1236	H
TCGA-69-7978-01	Primary Tumor	59	MALE	2	B	Stage IIB	C			NO	NO	134	0	134	0	12.1211	H
TCGA-67-6215-01	Primary Tumor	52	FEMALE	1	C	Stage IB	C	R0	C	NO	YES	174	0	174	0	12.1006	H
TCGA-55-8506-01	Primary Tumor	62	FEMALE	2	B	Stage IIB	C	R0	C			11	0	11	0	12.0993	H
TCGA-86-8075-01	Primary Tumor	66	FEMALE	1	C	Stage IB	C	R0	C	NO	NO	694	0	694	1	12.0991	H
TCGA-55-8508-01	Primary Tumor	60	FEMALE	2	B	Stage IIA	C	R0	C	NO	YES	617	0	617	0	12.0962	H
TCGA-50-5068-01	Primary Tumor	59	FEMALE			Stage IIB	C			NO	YES	686	1	1499	1	12.0941	H
TCGA-55-A494-01	Primary Tumor	61	FEMALE	3	B	Stage IB	C	R0	C	NO	NO	481	0	481	0	12.084	H
TCGA-99-8028-01	Primary Tumor	50	FEMALE	4	B	Stage IA	C	R0	C	NO	NO	1118	0	1118	0	12.0802	H
TCGA-62-A46Y-01	Primary Tumor	70	FEMALE	1	C	Stage IIIA	B	R0	C	YES	YES			414	1	12.0791	H
TCGA-L9-A743-01	Primary Tumor	56	MALE	2	B	Stage IIA	C	R0	C	NO	YES	664	0	664	0	12.0758	H
TCGA-97-7938-01	Primary Tumor	76	FEMALE	3	B	Stage IA	C	R0	C	NO	NO	18	0	18	1	12.0746	H
TCGA-49-6743-01	Primary Tumor	81	FEMALE	4	B	Stage IIIA	B			NO	YES	1621	0	1621	0	12.0743	H
TCGA-55-6712-01	Primary Tumor	71	MALE	4	B	Stage IIA	C	R1	B	NO	YES	171	0	171	1	12.0726	H
TCGA-44-6776-01	Primary Tumor	60	FEMALE	4	B	Stage IA	C			NO	NO	2616	0	2616	0	12.0526	H
TCGA-97-8171-01	Primary Tumor	81	MALE	2	B	Stage IV	B			NO	YES	441	1	568	0	12.0379	H
TCGA-78-7150-01	Primary Tumor	59	MALE	4	B	Stage IIB	C	R0	C	NO	NO	139	1	666	1	12.0378	H
TCGA-44-7660-01	Primary Tumor	72	MALE	2	B	Stage IB	C			NO	YES	592	0	592	0	12.037	H
TCGA-55-6543-01	Primary Tumor	60	FEMALE	4	B	Stage IA	C			NO	NO	435	0	435	0	12.0314	H
TCGA-86-8673-01	Primary Tumor	61	MALE	2	B	Stage IB	C	R0	C	NO	NO	636	1	862	0	12.0228	H
TCGA-93-A4JN-01	Primary Tumor	71	MALE	3	B	Stage IV	B	RX		NO	YES	718	0	718	0	12.0143	H
TCGA-55-8616-01	Primary Tumor	58	FEMALE	4	B	Stage IB	C	R0	C			48	0	48	0	12.0035	H
TCGA-73-4659-01	Primary Tumor	66	MALE	3	B	Stage IIIA	B	R0	C	NO	NO	316	1	711	1	12.0032	H
TCGA-50-6590-01	Primary Tumor	72	FEMALE	4	B	Stage IB	C			NO	YES	1288	0	1288	1	11.992	H
TCGA-05-4396-01	Primary Tumor	76	MALE	3	B	Stage IIIB	B	R0	C					303	1	11.9816	H
TCGA-49-6744-01	Primary Tumor	64	FEMALE	4	B	Stage IIA	C	R0	C	NO	YES	1683	0	1683	0	11.9811	H
TCGA-97-A4M7-01	Primary Tumor	74	MALE	3	B	Stage IA	C	R0	C	NO	NO	629	0	629	0	11.9739	H
TCGA-MP-A4TD-01	Primary Tumor	71	MALE	3	B	Stage IIIA	B	RX		NO	YES			307	1	11.9695	H
TCGA-93-A4JP-01	Primary Tumor	64	MALE	1	C	Stage IV	B	RX		NO	YES	497	1	578	0	11.9626	H
TCGA-55-6979-01	Primary Tumor	59	FEMALE	3	B	Stage IIB	C			NO	YES	195	1	237	1	11.962	H
TCGA-93-A4JO-01	Primary Tumor	70	MALE	4	B	Stage IA	C	RX		NO	NO	33	0	33	1	11.9607	H
TCGA-91-A4BD-01	Primary Tumor	78	MALE	3	B	Stage IIA	C	RX		NO	NO	603	0	603	0	11.9564	H
TCGA-78-7220-01	Primary Tumor	53	FEMALE	2	B	Stage IIIA	B	R0	C	YES	NO	531	1	807	1	11.9428	H
TCGA-55-7283-01	Primary Tumor	76	FEMALE	3	B	Stage IIIA	B			NO	YES	609	0	609	0	11.9414	H
TCGA-55-8203-01	Primary Tumor	69	FEMALE	2	B	Stage IA	C	R0	C	NO	NO	547	0	547	0	11.9386	H
TCGA-05-4249-01	Primary Tumor	67	MALE	3	B	Stage IB	C	R0	C	NO	NO	1523	0	1523	0	11.9256	H
TCGA-55-6985-01	Primary Tumor	58	FEMALE	4	B	Stage IB	C	R0	C	NO	NO	1233	0	1233	0	11.9177	H
TCGA-50-8460-01	Primary Tumor	74	MALE			Stage IA	C	R0	C	YES	NO	829	0	829	0	11.9096	H
TCGA-93-7348-01	Primary Tumor	75	FEMALE	4	B	Stage IA	C	R0	C	NO	NO	531	0	531	0	11.9065	H
TCGA-L9-A7SV-01	Primary Tumor	69	MALE	3	B	Stage IIA	C	R0	C	NO	YES	565	0	565	0	11.9003	H
TCGA-95-8494-01	Primary Tumor	67	MALE	5	B	Stage IIA	C			NO	NO	84	0	84	0	11.8967	H
TCGA-05-4426-01	Primary Tumor	71	MALE	3	B	Stage IB	C	R0	C			457	1	791	0	11.8956	H
TCGA-05-4384-01	Primary Tumor	66	MALE	3	B	Stage IIIA	B	RX		YES	YES	183	1	426	0	11.8899	H
TCGA-69-7765-01	Primary Tumor	56	MALE	4	B	[Discrepancy]				NO	YES	165	0	165	0	11.8839	H
TCGA-86-8278-01	Primary Tumor	63	FEMALE	1	C	Stage IIB	C	R0	C	NO	NO	944	0	944	0	11.8819	H
TCGA-49-AARQ-01	Primary Tumor	41	FEMALE	4	B	Stage I	C	R0	C	NO	NO	6732	0	6732	0	11.8728	H
TCGA-44-2666-01	Primary Tumor	43	MALE	2	B	Stage IB	C	R0	C	NO	NO	97	0	97	1	11.8717	H
TCGA-86-8076-01	Primary Tumor	42	MALE	1	C	Stage IA	C	R0	C	NO	YES	993	0	993	0	11.8683	H
TCGA-55-8510-01	Primary Tumor	55	FEMALE	2	B	Stage IB	C	R0	C	NO	NO	539	0	539	0	11.8625	H
TCGA-78-7154-01	Primary Tumor	72	MALE	4	B	Stage IIIA	B	R0	C					593	1	11.85	H
TCGA-55-A492-01	Primary Tumor	70	FEMALE	3	B	Stage IA	C	R0	C	NO	NO	596	0	596	0	11.847	H
TCGA-55-8094-01	Primary Tumor	51	MALE	4	B	Stage IV	B	R0	C	YES	YES	541	0	541	0	11.843	H
TCGA-55-A491-01	Primary Tumor	81	FEMALE	3	B	Stage IA	C	R0	C	NO	NO	626	0	626	0	11.842	H
TCGA-MP-A4SV-01	Primary Tumor	67	MALE	2	B	Stage IB	C	R0	C	NO	NO			2620	1	11.8416	H
TCGA-78-7152-01	Primary Tumor	65	MALE	4	B	Stage IB	C	R0	C	NO	NO	1202	1	1215	1	11.8377	H
TCGA-62-A46R-01	Primary Tumor	54	FEMALE	4	B	Stage IB	C	R0	C	NO	NO	1725	0	1725	1	11.8142	H
TCGA-69-8253-01	Primary Tumor	59	FEMALE	4	B	Stage IIA	C			NO	YES	426	0	426	0	11.8122	H
TCGA-L9-A444-01	Primary Tumor	60	FEMALE	2	B	Stage IA	C	R0	C	NO	NO	307	0	307	0	11.8092	H
TCGA-50-5932-01	Primary Tumor	75	MALE			Stage IIB	C			NO	NO	1090	1	1235	1	11.8049	H
TCGA-86-8055-01	Primary Tumor	79	MALE	2	B	Stage IIA	C	R0	C	NO	NO	124	0	124	1	11.795	H
TCGA-55-A48Z-01	Primary Tumor	60	FEMALE	4	B	Stage IIIB	B	R0	C	YES	YES	536	1	651	0	11.7941	H
TCGA-69-7979-01	Primary Tumor	71	FEMALE	2	B	Stage IB	C							408	0	11.7787	H
TCGA-44-8120-01	Primary Tumor	58	MALE	5	B	Stage IB	C			NO	NO	260	0	260	0	11.7752	H
TCGA-44-A4SU-01	Primary Tumor	67	FEMALE	4	B	Stage IA	C	R0	C	NO	NO	260	1	409	1	11.7728	H
TCGA-62-8397-01	Primary Tumor	70	FEMALE	1	C	Stage IIB	C	R0	C	NO	NO	1289	0	1289	0	11.7696	H
TCGA-97-7547-01	Primary Tumor	67	FEMALE	3	B	Stage IB	C			NO	YES	1147	1	1965	0	11.7598	H
TCGA-50-5930-01	Primary Tumor	47	MALE			Stage IIIA	B			YES	YES	177	1	282	1	11.7579	H
TCGA-J2-8192-01	Primary Tumor	65	FEMALE	1	C	Stage IIA	C			NO	YES	482	1	739	0	11.7563	H
TCGA-38-4628-01	Primary Tumor	65	FEMALE	1	C	Stage IIB	C	R0	C	NO	NO	1083	1	1492	1	11.752	L
TCGA-NJ-A4YI-01	Primary Tumor	87	FEMALE	3	B	Stage IIIA	B			NO	NO	4	0	4	1	11.7464	L
TCGA-78-7143-01	Primary Tumor	62	FEMALE	1	C	Stage IB	C	R0	C			4608	1	4961	1	11.7434	L
TCGA-55-7903-01	Primary Tumor	64	MALE	2	B	Stage IA	C	R0	C	NO	NO	567	0	567	0	11.7434	L
TCGA-49-4501-01	Primary Tumor	67	FEMALE	1	C	Stage IB	C	R0	C	NO	NO	545	1	1421	1	11.7428	L
TCGA-75-6212-01	Primary Tumor		FEMALE	1	C	Stage IIB	C	R0	C	NO	YES	1340	1	1516	1	11.7419	L
TCGA-55-8619-01	Primary Tumor	72	FEMALE	1	C	Stage IIB	C	R0	C	NO	NO	416	0	416	0	11.7387	L
TCGA-64-1676-01	Primary Tumor	58	MALE	2	B	Stage IA	C	R0	C	NO	NO	1728	0	1728	0	11.7276	L
TCGA-55-8092-01	Primary Tumor	75	MALE	4	B	Stage IIB	C	R0	C	NO	NO	127	1	154	1	11.7158	L
TCGA-55-7227-01	Primary Tumor	77	MALE	3	B	Stage IIIA	B	R0	C	NO	NO	255	1	952	1	11.7126	L
TCGA-69-7973-01	Primary Tumor	42	FEMALE	4	B	Stage IB	C			NO	YES	230	0	230	0	11.7091	L
TCGA-91-8496-01	Primary Tumor	63	FEMALE	1	C	Stage IB	C			NO	NO	505	0	505	0	11.7074	L
TCGA-86-6851-01	Primary Tumor	73	FEMALE	2	B	Stage IIA	C			NO	NO	179	0	179	0	11.7061	L
TCGA-78-7633-01	Primary Tumor	67	MALE	4	B	Stage IB	C	R0	C			1450	1	1528	1	11.7037	L
TCGA-64-5774-01	Primary Tumor	60	MALE	4	B	Stage IB	C	R0	C	NO	NO	277	1	2676	0	11.7005	L
TCGA-50-5055-01	Primary Tumor	79	FEMALE			Stage IIA	C	R0	C	NO	NO	771	1	1830	1	11.6832	L
TCGA-78-7153-01	Primary Tumor	65	FEMALE	4	B	Stage IB	C	R0	C	NO	NO			3635	0	11.6741	L
TCGA-44-3919-01	Primary Tumor	71	FEMALE	1	C	Stage IA	C	R0	C	NO	NO	984	1	1026	1	11.6624	L
TCGA-55-8614-01	Primary Tumor	76	MALE	3	B	Stage IB	C	R0	C	NO	NO	536	0	536	0	11.6552	L
TCGA-55-8301-01	Primary Tumor	58	MALE	2	B	Stage IB	C	R0	C	NO	NO	238	1	534	0	11.6538	L
TCGA-91-6830-01	Primary Tumor	65	FEMALE	4	B	Stage IIA	C			NO	NO	18	1	60	0	11.6519	L
TCGA-62-A472-01	Primary Tumor	70	MALE	2	B	Stage IIB	C	R0	C	NO	NO	290	1	910	0	11.6451	L
TCGA-44-4112-01	Primary Tumor	60	FEMALE	3	B	Stage IB	C	R0	C			808	0	808	1	11.6425	L
TCGA-55-6982-01	Primary Tumor	79	FEMALE	1	C	Stage IIB	C			NO	NO	183	1	995	1	11.6371	L
TCGA-50-6594-01	Primary Tumor	79	FEMALE	4	B	Stage IIIA	B			NO	NO	285	1	370	1	11.6283	L
TCGA-55-8615-01	Primary Tumor	67	MALE	2	B	Stage IIIA	B	R0	C	NO	YES	224	1	446	0	11.6232	L
TCGA-55-8097-01	Primary Tumor	60	FEMALE	4	B	Stage IA	C	R0	C	NO	NO	476	0	476	0	11.6151	L
TCGA-44-2661-01	Primary Tumor	69	FEMALE	1	C	Stage IA	C	R0	C	NO	NO	1159	0	1159	0	11.6072	L
TCGA-91-A4BC-01	Primary Tumor	59	MALE	4	B	Stage IIA	C							44	0	11.5933	L
TCGA-91-6835-01	Primary Tumor	81	FEMALE	3	B	Stage IA	C	R0	C	NO	NO	79	0	79	0	11.5921	L
TCGA-78-7158-01	Primary Tumor	59	FEMALE	4	B	Stage IIIB	B	R1	B	NO	YES	132	1	179	1	11.5914	L
TCGA-91-6849-01	Primary Tumor	75	FEMALE	3	B	Stage IIIA	B							35	0	11.5861	L
TCGA-50-5049-01	Primary Tumor	70	MALE			Stage IA	C			YES	NO	2544	1	3094	0	11.5836	L
TCGA-55-6642-01	Primary Tumor	63	MALE	2	B	Stage IB	C	R0	C	NO	NO	2449	0	2449	0	11.5827	L
TCGA-97-A4M1-01	Primary Tumor	52	FEMALE	3	B	Stage IA	C			NO	NO	601	0	601	0	11.5801	L
TCGA-44-8117-01	Primary Tumor	54	FEMALE	4	B	Stage IB	C			NO	YES	385	0	385	0	11.5795	L
TCGA-50-5944-01	Primary Tumor	69	FEMALE			Stage IA	C	R0	C	NO	NO	1750	0	1750	0	11.5787	L
TCGA-38-4631-01	Primary Tumor	72	FEMALE	4	B	Stage IB	C	R0	C	NO	NO			354	1	11.5756	L
TCGA-05-4382-01	Primary Tumor	68	MALE	4	B	Stage IB	C	R0	C	YES	NO	334	1	607	0	11.5725	L
TCGA-78-7537-01	Primary Tumor	72	MALE	3	B	Stage IB	C	R0	C	NO	NO			1622	1	11.5703	L
TCGA-50-6592-01	Primary Tumor	71	FEMALE	4	B	Stage IB	C			YES	NO	777	0	777	1	11.5639	L
TCGA-95-7947-01	Primary Tumor	67	MALE	4	B	Stage IA	C	R0	C	NO	NO	477	0	477	0	11.5624	L
TCGA-97-A4M3-01	Primary Tumor	69	FEMALE	3	B	Stage IA	C			NO	NO	54	1	540	0	11.5597	L
TCGA-97-7941-01	Primary Tumor	72	FEMALE	3	B	Stage IA	C	R0	C	NO	NO	484	0	484	0	11.5584	L
TCGA-05-4420-01	Primary Tumor	41	MALE	2	B	Stage IB	C	R0	C	NO	NO	912	0	912	0	11.5575	L
TCGA-95-A4VP-01	Primary Tumor	66	FEMALE	4	B	Stage IIIA	B			NO	YES	216	1	605	0	11.5527	L
TCGA-05-4389-01	Primary Tumor	70	MALE	3	B	Stage IA	C	R0	C	NO	NO	1369	0	1369	0	11.5451	L
TCGA-49-AAR2-01	Primary Tumor	64	MALE	4	B	Stage IB	C	R0	C	NO	YES	2224	0	2224	0	11.5414	L
TCGA-78-7163-01	Primary Tumor	60	MALE	4	B	Stage IB	C	R0	C	NO	NO			7248	0	11.5275	L
TCGA-97-A4M0-01	Primary Tumor	60	FEMALE	4	B	Stage IB	C			NO	NO	652	0	652	0	11.5271	L
TCGA-78-7161-01	Primary Tumor	69	FEMALE	4	B	Stage IIB	C	R1	B	NO	YES	162	1	291	1	11.5229	L
TCGA-55-7994-01	Primary Tumor	81	MALE	2	B	Stage IIB	C	R0	C	NO	YES	603	0	603	0	11.5185	L
TCGA-49-4512-01	Primary Tumor	69	FEMALE	1	C	Stage IIIA	B	R1	B	NO	YES	905	0	905	1	11.5183	L
TCGA-35-3615-01	Primary Tumor	57	MALE	1	C	Stage IB	C	R0	C					14	0	11.5021	L
TCGA-05-4390-01	Primary Tumor	58	FEMALE	4	B	Stage IB	C	R0	C	NO	YES	395	1	1126	0	11.5008	L
TCGA-78-7159-01	Primary Tumor	60	FEMALE	4	B	Stage IA	C	R0	C	NO	NO			1974	0	11.4959	L
TCGA-44-6775-01	Primary Tumor	72	FEMALE	4	B	Stage IB	C	RX		NO	NO	684	1	705	0	11.4824	L
TCGA-J2-A4AG-01	Primary Tumor	66	FEMALE	3	B	Stage IA	C	R0	C	NO	NO	988	0	988	0	11.481	L
TCGA-93-A4JQ-01	Primary Tumor	49	MALE	3	B	Stage IA	C	RX		NO	NO	526	0	526	0	11.4762	L
TCGA-55-7570-01	Primary Tumor	60	MALE	2	B	Stage IA	C	R0	C	NO	NO	824	0	824	0	11.4727	L
TCGA-78-7162-01	Primary Tumor	75	MALE	2	B	Stage IA	C	R0	C	NO	NO	2740	1	3169	1	11.4724	L
TCGA-75-5146-01	Primary Tumor		MALE	3	B	Stage IB	C	R0	C	NO	NO	1773	1	2368	0	11.4699	L
TCGA-55-6980-01	Primary Tumor	56	MALE	1	C	Stage IA	C	R0	C	NO	NO	2109	0	2109	0	11.455	L
TCGA-78-8648-01	Primary Tumor	58	FEMALE	2	B	Stage IIB	C	R0	C	NO	NO			1209	1	11.454	L
TCGA-J2-8194-01	Primary Tumor	69	FEMALE	3	B	Stage IIB	C			YES	YES	470	1	724	0	11.4516	L
TCGA-55-7574-01	Primary Tumor	64	FEMALE	4	B	Stage IB	C	R1	B	YES	YES	478	1	995	1	11.4475	L
TCGA-55-1592-01	Primary Tumor	65	MALE	4	B	Stage IA	C	R0	C	NO	NO	452	1	701	1	11.4389	L
TCGA-86-A456-01	Primary Tumor	78	FEMALE	4	B	Stage IA	C	R0	C	NO		896	0	896	0	11.4379	L
TCGA-99-7458-01	Primary Tumor	74	FEMALE	4	B	Stage IIIA	B	R0	C	NO	YES	747	0	747	0	11.4356	L
TCGA-80-5611-01	Primary Tumor		MALE	4	B	Stage IB	C	R0	C	NO	NO	2595	0	2595	0	11.4127	L
TCGA-86-8056-01	Primary Tumor	63	FEMALE	3	B	Stage IIIA	B	R0	C			139	0	139	0	11.4019	L
TCGA-97-8177-01	Primary Tumor	59	FEMALE	1	C	Stage IB	C			NO	YES	499	0	499	0	11.3972	L
TCGA-78-7145-01	Primary Tumor	52	FEMALE	4	B	Stage IV	B	R1	B	NO	YES	422	1	826	1	11.3962	L
TCGA-05-4425-01	Primary Tumor	70	FEMALE	3	B	Stage IV	B	R1	B					669	0	11.3957	L
TCGA-05-4398-01	Primary Tumor	47	FEMALE	2	B	Stage IIIB	B	R0	C	NO	YES	1431	0	1431	0	11.3885	L
TCGA-49-4510-01	Primary Tumor	51	FEMALE	2	B	Stage IIB	C	R0	C	YES	YES	502	1	896	1	11.3874	L
TCGA-97-A4M2-01	Primary Tumor	66	MALE	2	B	Stage IA	C	R0	C	NO	NO	624	0	624	0	11.3663	L
TCGA-91-7771-01	Primary Tumor	62	MALE	4	B	Stage IIB	C			NO	YES	492	0	492	0	11.3656	L
TCGA-99-8032-01	Primary Tumor	61	MALE	2	B	Stage IA	C	R0	C	NO	NO			44	0	11.3609	L
TCGA-50-8457-01	Primary Tumor	63	FEMALE	4	B	Stage IA	C			NO	NO	1125	0	1125	0	11.3576	L
TCGA-55-A4DG-01	Primary Tumor	71	MALE	4	B	Stage IA	C	R0	C	NO	NO	608	0	608	0	11.3508	L
TCGA-05-4424-01	Primary Tumor	70	MALE	4	B	Stage IIB	C	R1	B	YES	YES	153	1	913	0	11.3507	L
TCGA-55-6983-01	Primary Tumor	81	MALE	4	B	Stage IIB	C	R0	C	NO	YES	2823	0	2823	0	11.3488	L
TCGA-55-6972-01	Primary Tumor	72	MALE	2	B	Stage IB	C	R0	C	NO	NO	1632	0	1632	1	11.3464	L
TCGA-55-A493-01	Primary Tumor	54	FEMALE	2	B	Stage IB	C	R0	C			28	0	28	0	11.3455	L
TCGA-44-6774-01	Primary Tumor	56	FEMALE	2	B	Stage IIIA	B			YES	YES	658	0	658	0	11.3451	L
TCGA-44-A47B-01	Primary Tumor	79	MALE	3	B	Stage IB	C	R0	C	NO	NO	287	0	287	0	11.3419	L
TCGA-44-7670-01	Primary Tumor	47	FEMALE	2	B	Stage IIA	C			NO	YES	882	0	882	0	11.3391	L
TCGA-67-3773-01	Primary Tumor	84	FEMALE	3	B	Stage IB	C	R0	C					427	0	11.3387	L
TCGA-55-8513-01	Primary Tumor	77	FEMALE	1	C	Stage IIB	C	R0	C	NO	NO	317	1	791	0	11.3292	L
TCGA-MP-A5C7-01	Primary Tumor	76	FEMALE	3	B	Stage IB	C	R0	C	NO	NO	2248	0	2248	0	11.329	L
TCGA-38-6178-01	Primary Tumor	70	FEMALE	1	C	Stage IIIA	B	R1	B	NO	YES	448	0	448	0	11.3278	L
TCGA-44-A47A-01	Primary Tumor	78	FEMALE	4	B	Stage IB	C	R0	C	NO	NO	397	1	466	0	11.3276	L
TCGA-64-1681-01	Primary Tumor	61	FEMALE	3	B	Stage IA	C	R0	C	NO	NO	439	1	1167	1	11.3203	L
TCGA-73-4666-01	Primary Tumor	52	FEMALE	4	B	Stage IV	B	R0	C	YES	YES			800	0	11.3201	L
TCGA-78-7167-01	Primary Tumor	77	MALE	2	B	Stage IV	B	R0	C	NO	NO	726	1	2681	1	11.3064	L
TCGA-75-7025-01	Primary Tumor		MALE	3	B	Stage IB	C	R0	C	NO	NO	1481	1	3305	0	11.2963	L
TCGA-86-8668-01	Primary Tumor	61	FEMALE	1	C	Stage IA	C	R0	C	NO	NO	423	0	423	0	11.29	L
TCGA-97-7552-01	Primary Tumor	70	MALE	3	B	Stage IB	C			NO	NO	798	1	1932	0	11.284	L
TCGA-80-5608-01	Primary Tumor		FEMALE	2	B	Stage IA	C	R0	C	NO	NO	2832	0	2832	0	11.2821	L
TCGA-55-8208-01	Primary Tumor	73	FEMALE	2	B	Stage IA	C	R0	C	NO	NO	511	1	674	0	11.2795	L
TCGA-55-1595-01	Primary Tumor	74	FEMALE	4	B	Stage IA	C			NO	NO	1479	0	1479	0	11.2757	L
TCGA-67-6217-01	Primary Tumor	73	FEMALE	3	B	Stage IIA	C	R0	C	NO	NO	296	1	422	0	11.2608	L
TCGA-NJ-A55A-01	Primary Tumor	76	FEMALE	3	B	Stage IB	C			NO	NO	15	0	15	0	11.2563	L
TCGA-75-6206-01	Primary Tumor		MALE	3	B	Stage IB	C	R0	C	NO	NO	2590	0	2590	0	11.2405	L
TCGA-99-AA5R-01	Primary Tumor	70	FEMALE	2	B	Stage IA	C	R0	C	NO	NO	658	0	658	0	11.2366	L
TCGA-99-8025-01	Primary Tumor	72	FEMALE	4	B	Stage IIIA	B	R0	C	NO	YES	1060	0	1060	0	11.2331	L
TCGA-93-7347-01	Primary Tumor	76	FEMALE	3	B	Stage IA	C	R0	C	NO	NO	683	0	683	0	11.2124	L
TCGA-69-8254-01	Primary Tumor	85	MALE	3	B					NO	NO	409	0	409	0	11.1955	L
TCGA-55-8512-01	Primary Tumor	41	MALE	2	B	Stage IV	B	R0	C	NO	NO	607	0	607	1	11.1869	L
TCGA-75-5147-01	Primary Tumor		FEMALE	1	C	Stage IB	C	R0	C	NO	NO	1333	0	1333	0	11.1865	L
TCGA-67-3774-01	Primary Tumor	73	FEMALE	3	B	Stage IB	C	RX						385	0	11.1799	L
TCGA-05-4405-01	Primary Tumor	74	FEMALE	4	B	Stage IB	C	R0	C	NO	NO	610	0	610	0	11.1784	L
TCGA-44-5643-01	Primary Tumor	53	MALE	2	B	Stage IIIA	B					1013	0	1013	0	11.177	L
TCGA-49-4488-01	Primary Tumor	74	FEMALE	3	B	Stage IA	C	R0	C	NO	NO	634	1	869	1	11.1633	L
TCGA-MN-A4N1-01	Primary Tumor	60	MALE	2	B	Stage IIA	C	R0	C	NO	NO	827	0	827	0	11.1629	L
TCGA-95-7039-01	Primary Tumor	54	FEMALE	2	B	Stage IIB	C			NO	NO	1258	1	1272	0	11.1591	L
TCGA-J2-A4AE-01	Primary Tumor	77	FEMALE	1	C	Stage IA	C	R0	C	NO	NO	1079	0	1079	0	11.1473	L
TCGA-05-5423-01	Primary Tumor	65	MALE	3	B	Stage IIB	C	R0	C					151	0	11.1367	L
TCGA-55-8085-01	Primary Tumor	64	MALE	2	B	Stage IA	C	R0	C	NO	NO	904	0	904	0	11.1196	L
TCGA-97-A4M6-01	Primary Tumor	45	FEMALE	1	C	Stage IA	C			NO	NO	568	0	568	0	11.1131	L
TCGA-73-4675-01	Primary Tumor	59	MALE	4	B	Stage IIIA	B	RX		NO	YES	361	1	922	1	11.1087	L
TCGA-55-8087-01	Primary Tumor	59	FEMALE	1	C	Stage IB	C	R0	C	NO	NO	462	0	462	0	11.1019	L
TCGA-97-A4LX-01	Primary Tumor	81	MALE	3	B	Stage IB	C			NO	NO	614	0	614	0	11.1008	L
TCGA-38-4626-01	Primary Tumor	57	FEMALE	2	B	[Discrepancy]		R0	C	NO	NO	2518	1	3674	0	11.0802	L
TCGA-55-A57B-01	Primary Tumor	80	FEMALE	1	C	Stage IA	C	R0	C	NO	NO	546	0	546	0	11.0655	L
TCGA-MP-A4TJ-01	Primary Tumor	62	FEMALE	2	B	Stage IA	C	R0	C	NO	NO			339	1	11.0521	L
TCGA-55-7816-01	Primary Tumor	49	FEMALE	1	C	Stage IV	B			NO	NO	468	0	468	1	11.0517	L
TCGA-55-1596-01	Primary Tumor	55	MALE	2	B	Stage IIB	C	R0	C	NO	YES	2065	0	2065	0	11.032	L
TCGA-49-AARR-01	Primary Tumor	68	MALE	3	B	Stage IA	C	R0	C	NO	NO	4812	1	4992	0	11.0279	L
TCGA-38-7271-01	Primary Tumor	72	FEMALE	4	B	Stage IA	C	R0	C			633	1	800	1	11.0208	L
TCGA-53-7626-01	Primary Tumor	76	FEMALE	4	B	Stage IIA	C	R0	C	NO	YES	865	1	929	1	11.0171	L
TCGA-78-7535-01	Primary Tumor	45	MALE	2	B	Stage IB	C	R0	C	NO	YES	809	1	949	1	11.0087	L
TCGA-73-4658-01	Primary Tumor	80	FEMALE	3	B	Stage IB	C	R0	C	NO	NO	1600	0	1600	1	10.9924	L
TCGA-62-A470-01	Primary Tumor	84	MALE	3	B	Stage IB	C	R0	C	NO	NO			1194	1	10.9815	L
TCGA-69-7764-01	Primary Tumor	75	MALE	3	B	Stage IA	C			NO	NO	414	0	414	0	10.9765	L
TCGA-55-8621-01	Primary Tumor	75	FEMALE	4	B	Stage IA	C	R0	C	NO	NO	515	0	515	0	10.9721	L
TCGA-97-7546-01	Primary Tumor	76	FEMALE	3	B	Stage IA	C	R0	C	YES	YES	1255	1	1285	0	10.9695	L
TCGA-55-7995-01	Primary Tumor	73	FEMALE	4	B	Stage IA	C	R0	C	NO	NO	468	1	889	0	10.9371	L
TCGA-44-2656-01	Primary Tumor	59	MALE	4	B	Stage IB	C			NO	NO	568	1	1429	0	10.9329	L
TCGA-MP-A4SW-01	Primary Tumor	53	MALE	3	B	Stage IIB	C	R0	C	NO	NO			1778	1	10.9184	L
TCGA-55-5899-01	Primary Tumor	58	MALE	2	B	[Discrepancy]		R0	C	NO	YES	930	0	930	0	10.9138	L
TCGA-MP-A4TH-01	Primary Tumor	70	FEMALE	3	B	Stage IA	C	R0	C	NO	NO	741	0	741	0	10.9119	L
TCGA-55-8205-01	Primary Tumor	76	FEMALE	4	B	Stage IIA	C	R0	C	NO	YES	495	1	599	0	10.8938	L
TCGA-49-AARO-01	Primary Tumor	39	FEMALE	2	B	Stage IA	C	R0	C	YES	YES	3521	1	3759	0	10.8927	L
TCGA-86-7701-01	Primary Tumor	66	MALE	1	C	Stage IV	B	R0	C	NO	YES	900	1	947	0	10.8707	L
TCGA-55-7727-01	Primary Tumor	70	MALE	2	B	Stage IIIA	B	R0	C	NO	YES	119	0	119	0	10.8516	L
TCGA-71-8520-01	Primary Tumor	60	FEMALE	1	C	Stage IB	C	R0	C	YES	NO	179	1	210	1	10.8483	L
TCGA-55-1594-01	Primary Tumor	68	MALE	2	B	Stage IIIA	B	R0	C					1178	0	10.8438	L
TCGA-55-6987-01	Primary Tumor	77	MALE	4	B	Stage IA	C			NO	NO	2137	0	2137	0	10.8438	L
TCGA-44-6777-01	Primary Tumor	85	FEMALE	4	B	Stage IB	C			YES	NO	987	0	987	1	10.8426	L
TCGA-86-8280-01	Primary Tumor	54	FEMALE	1	C	Stage IIA	C	R0	C	NO	YES	701	0	701	0	10.8389	L
TCGA-S2-AA1A-01	Primary Tumor	68	FEMALE	3	B	Stage IA	C	R0	C	NO	NO	513	0	513	0	10.828	L
TCGA-L4-A4E6-01	Primary Tumor	67	MALE	3	B	Stage IA	C	R0	C	NO	NO	435	0	435	0	10.8109	L
TCGA-67-4679-01	Primary Tumor	69	MALE	4	B	[Discrepancy]		R0	C					448	0	10.79	L
TCGA-L9-A50W-01	Primary Tumor	75	MALE	3	B	Stage IIA	C	R0	C	NO	NO	389	1	442	1	10.7752	L
TCGA-55-8091-01	Primary Tumor	74	MALE	3	B	Stage IB	C	R0	C	NO	NO	600	0	600	0	10.7746	L
TCGA-95-7562-01	Primary Tumor	71	MALE	3	B	Stage IIA	C	RX		NO	YES	87	0	87	1	10.774	L
TCGA-91-6840-01	Primary Tumor	59	FEMALE	3	B	Stage IA	C	R0	C	NO	NO	372	0	372	0	10.7731	L
TCGA-44-2657-01	Primary Tumor	74	FEMALE	4	B	Stage IB	C	R0	C	NO	NO	1351	0	1351	0	10.7681	L
TCGA-91-6828-01	Primary Tumor	70	MALE	3	B	Stage IA	C	R0	C	NO	NO	323	0	323	0	10.7523	L
TCGA-55-7725-01	Primary Tumor	68	FEMALE	3	B	Stage IA	C	R0	C	NO	NO	442	0	442	0	10.7354	L
TCGA-05-4417-01	Primary Tumor	51	FEMALE	4	B	Stage IB	C	R0	C	NO	NO	455	0	455	0	10.7324	L
TCGA-97-7553-01	Primary Tumor	58	FEMALE	2	B	Stage IA	C			NO	NO	1870	0	1870	0	10.7209	L
TCGA-86-A4D0-01	Primary Tumor	48	MALE	2	B	Stage IIA	C	R0	C	NO	YES	116	0	116	1	10.7158	L
TCGA-67-3771-01	Primary Tumor	77	FEMALE	4	B	Stage IA	C	R0	C					610	0	10.7091	L
TCGA-O1-A52J-01	Primary Tumor	74	FEMALE	3	B	Stage IA	C			NO	NO			1798	1	10.7006	L
TCGA-78-7156-01	Primary Tumor	62	MALE	3	B	Stage IV	B	R0	C	NO	NO			976	1	10.683	L
TCGA-49-AAR0-01	Primary Tumor	57	MALE	2	B	Stage IA	C	R0	C	NO	NO	4765	0	4765	0	10.666	L
TCGA-55-7573-01	Primary Tumor	72	FEMALE	3	B	Stage IA	C			NO	NO	487	0	487	0	10.6588	L
TCGA-44-6147-01	Primary Tumor	67	FEMALE	3	B	Stage IA	C			NO	NO	845	0	845	0	10.656	L
TCGA-86-8671-01	Primary Tumor	72	FEMALE	1	C	Stage IIB	C	R0	C	NO	YES	839	0	839	0	10.6553	L
TCGA-38-4630-01	Primary Tumor	75	FEMALE	1	C	Stage IB	C	R1	B	NO	NO	836	1	1073	1	10.646	L
TCGA-44-5645-01	Primary Tumor	61	FEMALE	3	B	Stage IA	C			NO	NO	852	0	852	0	10.624	L
TCGA-05-5420-01	Primary Tumor	67	MALE	4	B	Stage IIIA	B	R0	C			245	1	457	0	10.6149	L
TCGA-64-5779-01	Primary Tumor	61	MALE	4	B	Stage IIIA	B	R0	C	YES	YES	795	1	864	0	10.6073	L
TCGA-50-5935-01	Primary Tumor	86	FEMALE			Stage IA	C			YES	NO	653	0	653	1	10.6033	L
TCGA-86-7714-01	Primary Tumor	61	FEMALE	2	B	Stage IIIA	B	R0	C	NO	NO	625	0	625	1	10.5652	L
TCGA-55-8507-01	Primary Tumor	53	MALE	2	B	Stage IA	C	R0	C	NO	NO	418	0	418	0	10.559	L
TCGA-62-8395-01	Primary Tumor	80	FEMALE	1	C	Stage IIB	C	R0	C	NO	NO	395	1	1216	0	10.5509	L
TCGA-44-7659-01	Primary Tumor	70	MALE	2	B	Stage IA	C			NO	NO	691	0	691	0	10.5315	L
TCGA-97-8174-01	Primary Tumor	67	MALE	3	B	Stage IIA	C			NO	YES	164	0	164	1	10.5286	L
TCGA-55-8096-01	Primary Tumor	67	FEMALE	2	B	Stage IB	C			NO	NO	566	1	719	1	10.5196	L
TCGA-97-8552-01	Primary Tumor	55	FEMALE	1	C	Stage I	C			NO	NO	626	0	626	0	10.5149	L
TCGA-50-5931-01	Primary Tumor	75	FEMALE	4	B	Stage IB	C	R0	C	NO	NO	425	1	434	1	10.503	L
TCGA-86-A4P8-01	Primary Tumor	59	FEMALE	1	C	Stage IIIA	B			YES	YES	805	0	805	0	10.4683	L
TCGA-50-5942-01	Primary Tumor	67	FEMALE	4	B	Stage IA	C	R0	C	YES	NO	1378	1	1847	0	10.4109	L
TCGA-97-8179-01	Primary Tumor	72	MALE	3	B	Stage IA	C			NO	NO	435	0	435	0	10.3341	L
TCGA-50-5051-01	Primary Tumor	42	FEMALE	4	B	Stage IIIA	B	R0	C	YES	YES	184	1	478	1	10.3077	L
TCGA-97-8172-01	Primary Tumor	75	FEMALE	3	B	Stage IB	C			NO	NO	545	0	545	0	10.3068	L
TCGA-44-8119-01	Primary Tumor	73	MALE	2	B	Stage IIB	C			NO	NO	285	0	285	0	10.2973	L
TCGA-44-5644-01	Primary Tumor	51	FEMALE	2	B	Stage IB	C			NO	NO	863	0	863	0	10.2853	L
TCGA-NJ-A55R-01	Primary Tumor	67	MALE	3	B	Stage IA	C			NO	NO	603	0	603	0	10.278	L
TCGA-44-A479-01	Primary Tumor	73	FEMALE	4	B	Stage IB	C	R0	C	NO	NO	437	1	486	0	10.278	L
TCGA-NJ-A4YQ-01	Primary Tumor	69	FEMALE	4	B	Stage IA	C	RX		NO	NO	1432	0	1432	0	10.2639	L
TCGA-44-2659-01	Primary Tumor	65	FEMALE	4	B	Stage IIB	C	R0	C	NO	YES	1367	0	1367	0	10.25	L
TCGA-91-8497-01	Primary Tumor	75	FEMALE	1	C	Stage IA	C			NO	NO	434	0	434	1	10.2301	L
TCGA-55-A490-01	Primary Tumor	78	MALE	3	B	Stage IIA	C	R0	C	NO	YES	99	0	99	1	10.2026	L
TCGA-MP-A4T6-01	Primary Tumor	76	FEMALE	3	B	Stage IIIA	B	R0	C	NO	NO	1790	0	1790	1	10.1944	L
TCGA-62-A46S-01	Primary Tumor	73	MALE	4	B	Stage IB	C	R0	C	NO	YES			1653	1	10.194	L
TCGA-97-7937-01	Primary Tumor	65	MALE	3	B	Stage IB	C			NO	NO	564	0	564	0	10.174	L
TCGA-62-A46P-01	Primary Tumor	65	MALE	4	B	Stage IB	C	R0	C	NO	NO			594	1	10.1691	L
TCGA-55-8206-01	Primary Tumor	56	MALE	1	C	Stage IA	C	R0	C	NO	NO	888	0	888	0	10.1478	L
TCGA-86-A4P7-01	Primary Tumor	63	FEMALE	1	C	Stage IB	C	R0	C	NO	NO	415	0	415	0	10.0979	L
TCGA-L4-A4E5-01	Primary Tumor	48	FEMALE	4	B	Stage I	C	R0	C	NO	NO	578	0	578	0	10.0889	L
TCGA-86-7953-01	Primary Tumor	69	FEMALE	1	C	Stage IA	C	RX		NO	NO	997	0	997	0	10.0601	L
TCGA-44-6148-01	Primary Tumor	60	MALE	3	B	Stage IA	C	RX		NO	NO	704	0	704	0	10.0441	L
TCGA-05-4397-01	Primary Tumor	65	MALE	2	B	Stage IIB	C	R0	C					731	1	9.9923	L
TCGA-62-8402-01	Primary Tumor	73	FEMALE	1	C	Stage IIIA	B	R0	C	NO	NO	772	1	1498	1	9.9864	L
TCGA-55-6971-01	Primary Tumor	59	FEMALE	4	B	Stage IB	C	R0	C	NO	NO	1400	0	1400	0	9.9853	L
TCGA-62-8399-01	Primary Tumor	62	MALE	4	B	Stage IIIA	B	R0	C	NO	NO	2696	0	2696	0	9.9308	L
TCGA-86-8669-01	Primary Tumor	64	MALE	2	B	Stage IA	C	R0	C	NO	NO	849	1	938	0	9.9276	L
TCGA-55-A4DF-01	Primary Tumor	88	MALE	3	B	Stage IA	C	R0	C	NO	NO	515	1	614	1	9.9198	L
TCGA-55-7815-01	Primary Tumor	76	MALE	1	C	Stage IB	C	R0	C	NO	NO	592	1	773	0	9.9053	L
TCGA-86-7954-01	Primary Tumor	68	FEMALE	3	B	Stage IB	C	R0	C	NO	YES	605	0	605	0	9.8769	L
TCGA-35-5375-01	Primary Tumor	61	MALE	4	B	Stage IIIA	B	R0	C					264	0	9.8507	L
TCGA-55-7914-01	Primary Tumor	71	FEMALE	2	B	Stage IIA	C	R0	C	NO	YES	187	0	187	1	9.8298	L
TCGA-78-8640-01	Primary Tumor	59	MALE	2	B	Stage IIA	C	R0	C	NO	NO	7062	0	7062	0	9.816	L
TCGA-55-6969-01	Primary Tumor	52	MALE	4	B	Stage IB	C							1239	0	9.797	L
TCGA-49-AARE-01	Primary Tumor	51	FEMALE	4	B	Stage IA	C	R0	C	NO	NO			1229	1	9.7396	L
TCGA-86-8073-01	Primary Tumor	58	MALE	2	B	Stage IB	C	R0	C	NO	NO	740	0	740	0	9.6353	L
TCGA-91-6831-01	Primary Tumor	66	MALE	2	B	Stage IB	C			NO	NO	310	0	310	0	9.6039	L
TCGA-53-7813-01	Primary Tumor	51	FEMALE	4	B	Stage IIIB	B			NO	YES			424	0	9.5883	L
TCGA-44-6778-01	Primary Tumor	59	MALE	4	B	Stage IA	C			NO	NO	1864	0	1864	0	9.5343	L
TCGA-69-A59K-01	Primary Tumor	60	FEMALE	4	B	Stage IIB	C			NO	YES	522	0	522	0	9.5065	L
TCGA-62-A46U-01	Primary Tumor	71	FEMALE	1	C	Stage IIB	C	R0	C	NO	YES	2067	0	2067	0	9.4163	L
TCGA-L9-A8F4-01	Primary Tumor	64	FEMALE	2	B	Stage IB	C	R0	C	YES	NO	476	0	476	0	9.339	L
TCGA-86-8674-01	Primary Tumor	50	MALE	4	B	Stage IIA	C	R0	C	NO	YES	806	0	806	0	9.3159	L
TCGA-78-7155-01	Primary Tumor	68	MALE	4	B	Stage IB	C	R0	C			209	1	1171	1	9.1234	L
TCGA-NJ-A4YF-01	Primary Tumor	50	FEMALE	3	B	Stage IA	C			NO	NO	2161	0	2161	0	9.1118	L
TCGA-50-7109-01	Primary Tumor	60	MALE	2	B	Stage IA	C			NO	NO	15	1	308	1	9.0989	L
TCGA-73-4662-01	Primary Tumor	65	FEMALE	3	B	Stage IA	C	R0	C	NO	NO	2515	0	2515	0	9.091	L
TCGA-78-7536-01	Primary Tumor	69	MALE	4	B	Stage IIIA	B	R0	C	YES	NO	231	1	244	1	9.0539	L
TCGA-86-A4JF-01	Primary Tumor	56	MALE	4	B	Stage IIB	C	R0	C	NO	YES	737	0	737	1	9.0447	L
TCGA-05-4432-01	Primary Tumor	66	MALE	2	B	Stage IIB	C	R0	C	NO	YES	761	0	761	0	8.9864	L
TCGA-55-8620-01	Primary Tumor	60	MALE	4	B	Stage IV	B	R0	C	YES	NO	375	0	375	1	8.8914	L
TCGA-86-7713-01	Primary Tumor	70	MALE	1	C	Stage IIA	C	R0	C	NO	YES	1157	0	1157	0	8.8593	L
TCGA-44-7669-01	Primary Tumor	59	MALE	2	B	Stage IIA	C					525	1	574	1	8.6647	L
TCGA-55-6968-01	Primary Tumor	61	MALE	2	B	Stage IV	B			YES	YES	1293	0	1293	1	8.654	L
TCGA-91-6836-01	Primary Tumor	52	FEMALE	2	B	Stage IB	C			NO	NO	417	0	417	0	8.6398	L
TCGA-91-8499-01	Primary Tumor	76	FEMALE	2	B	Stage IA	C			NO	NO	36	0	36	0	8.5842	L
TCGA-44-7667-01	Primary Tumor	49	FEMALE	2	B	Stage IIB	C			NO	NO	1097	0	1097	0	8.4754	L
TCGA-55-7910-01	Primary Tumor	50	FEMALE	4	B	Stage IIA	C	R0	C	NO	YES	1018	1	1040	0	8.3569	L
TCGA-86-8054-01	Primary Tumor	61	MALE	2	B	Stage IIB	C	R0	C	NO	YES	1148	0	1148	0	8.281	L
TCGA-86-8358-01	Primary Tumor	44	MALE	2	B	Stage IB	C	R0	C	NO	NO	653	0	653	0	8.1772	L
TCGA-95-7043-01	Primary Tumor	63	FEMALE	4	B	Stage IA	C				YES			503	1	8.1694	L
TCGA-50-6591-01	Primary Tumor	63	FEMALE	1	C	Stage IV	B			NO	NO	119	0	119	1	8.1137	L
TCGA-64-1678-01	Primary Tumor	70	FEMALE	3	B	[Discrepancy]		R0	C	NO	YES	1189	0	1189	0	8.0351	L
TCGA-4B-A93V-01	Primary Tumor	52	FEMALE	4	B	Stage IA	C	R0	C	YES	NO	251	1	300	1	8.0214	L
TCGA-69-8255-01	Primary Tumor	71	MALE	2	B	Stage IA	C			NO	NO	129	0	129	0	7.9743	L
TCGA-73-A9RS-01	Primary Tumor	41	MALE	2	B	Stage IIB	C	R0	C	YES	NO	340	0	340	1	7.5983	L
