# Supplementary material for: Aberrant S100A16 expression might be an independent prognostic indicator of unfavorable survival in non-small cell lung adenocarcinoma
Source: PLoS One. 2018 May 10;13(5):e0197402. doi: 10.1371/journal.pone.0197402 (PMC5945035; doi:10.1371/journal.pone.0197402)
Supplement: S2 Table — (XLSX) [file pone.0197402.s002.xlsx]

## Sheet: Sheet1
Cell lines	Histology	S100A16 expression (RNAseq)	S100A16 DNA methylation (RRBS)
RERFLCAD2_LUNG	adenocarcinoma	7.39427	0.0357107
NCIH2347_LUNG	adenocarcinoma	7.86274	0
NCIH2087_LUNG	adenocarcinoma	6.98894	0.0089
NCIH2085_LUNG	adenocarcinoma	6.82736	0
NCIH1651_LUNG	adenocarcinoma	2.58278	0.487394
NCIH2342_LUNG	adenocarcinoma	9.02485	0.00526667
NCIH322_LUNG	adenocarcinoma	8.76719	0
HS618T_LUNG	adenocarcinoma	6.44835	0.0405405
NCIH2291_LUNG	adenocarcinoma	6.69091	0.0774333
CORL105_LUNG	adenocarcinoma	6.54212	0
HCC2279_LUNG	adenocarcinoma	6.33991	0
NCIH838_LUNG	adenocarcinoma	6.17785	0.0094
NCIH2228_LUNG	adenocarcinoma	6.40706	0.004
SKLU1_LUNG	adenocarcinoma	4.43072	0.196332
MORCPR_LUNG	adenocarcinoma	7.82749	0.0231667
NCIH1568_LUNG	adenocarcinoma	7.45426	0.0255333
NCIH1650_LUNG	adenocarcinoma	6.90669	0
NCIH1793_LUNG	adenocarcinoma	-1.03013	0.928567
NCIH1437_LUNG	adenocarcinoma	9.27087	0
NCIH1792_LUNG	adenocarcinoma	6.22008	0.00756667
HCC2108_LUNG	adenocarcinoma	8.18711	0
HCC1833_LUNG	adenocarcinoma	3.70225	1
NCIH3255_LUNG	adenocarcinoma	7.48076	0.00973333
NCIH854_LUNG	adenocarcinoma	8.61326	0
NCIH2023_LUNG	adenocarcinoma	5.10484	0.0246
DV90_LUNG	adenocarcinoma	7.91067	0.022007
NCIH1648_LUNG	adenocarcinoma	7.0864	0
NCIH23_LUNG	adenocarcinoma	-0.746423	0.853767
NCIH1373_LUNG	adenocarcinoma	6.92061	0.07999
NCIH1623_LUNG	adenocarcinoma	7.78668	0.0161
HS229T_LUNG	adenocarcinoma	7.35004	0.1689
NCIH1838_LUNG	adenocarcinoma	-0.14356	0.6981
RERFLCKJ_LUNG	adenocarcinoma	8.36207	0
NCIH441_LUNG	adenocarcinoma	6.32328	0.0217667
NCIH2030_LUNG	adenocarcinoma	6.55212	0.0137
NCIH2122_LUNG	adenocarcinoma	8.38886	0
A549_LUNG	adenocarcinoma	6.96015	0.0403667
NCIH1975_LUNG	adenocarcinoma	6.83935	0.0888333
NCIH522_LUNG	adenocarcinoma	-1.91136	0.845267
HCC78_LUNG	adenocarcinoma	7.71607	0
RERFLCAD1_LUNG	adenocarcinoma	6.87093	0
NCIH1395_LUNG	adenocarcinoma	7.14947	0.1302
NCIH1781_LUNG	adenocarcinoma	8.77085	0
HCC827_LUNG	adenocarcinoma	5.62534	0.0234333
LXF289_LUNG	adenocarcinoma	5.53969	0
CALU3_LUNG	adenocarcinoma	7.03074	0.00666667
NCIH2009_LUNG	adenocarcinoma	7.6448	0.0561333
HCC4006_LUNG	adenocarcinoma	7.55703	0
NCIH1944_LUNG	adenocarcinoma	7.71476	0.0104333
NCIH2405_LUNG	adenocarcinoma	7.94956	0.00456667
HOP62_LUNG	adenocarcinoma	6.54376	0.0489667
EKVX_LUNG	adenocarcinoma	5.72035	0.0453333
HOP92_LUNG	adenocarcinoma	6.56398	0.00926667

## Sheet: Sheet2
7.39427	adenocarcinoma
7.86274	adenocarcinoma
6.98894	adenocarcinoma
6.82736	adenocarcinoma
2.58278	adenocarcinoma
9.02485	adenocarcinoma
8.76719	adenocarcinoma
6.44835	adenocarcinoma
6.69091	adenocarcinoma
6.54212	adenocarcinoma
6.33991	adenocarcinoma
6.17785	adenocarcinoma
6.40706	adenocarcinoma
4.43072	adenocarcinoma
7.82749	adenocarcinoma
7.45426	adenocarcinoma
6.90669	adenocarcinoma
-1.03013	adenocarcinoma
9.27087	adenocarcinoma
6.22008	adenocarcinoma
8.18711	adenocarcinoma
3.70225	adenocarcinoma
7.48076	adenocarcinoma
8.61326	adenocarcinoma
5.10484	adenocarcinoma
7.91067	adenocarcinoma
7.0864	adenocarcinoma
-0.74642	adenocarcinoma
6.92061	adenocarcinoma
7.78668	adenocarcinoma
7.35004	adenocarcinoma
-0.14356	adenocarcinoma
8.36207	adenocarcinoma
6.32329	adenocarcinoma
6.55212	adenocarcinoma
8.38886	adenocarcinoma
6.96015	adenocarcinoma
6.83935	adenocarcinoma
-1.91136	adenocarcinoma
7.71607	adenocarcinoma
6.87093	adenocarcinoma
7.14947	adenocarcinoma
8.77085	adenocarcinoma
5.62534	adenocarcinoma
5.53969	adenocarcinoma
7.03074	adenocarcinoma
7.6448	adenocarcinoma
7.55703	adenocarcinoma
7.71476	adenocarcinoma
7.94956	adenocarcinoma
6.54376	adenocarcinoma
5.72035	adenocarcinoma
6.56398	adenocarcinoma
